# Supplementary material for: Improving hematopoietic recovery through modeling and modulation of the mesenchymal stromal cell secretome
Source: Stem Cell Res Ther. 2018 Oct 24;9:268. doi: 10.1186/s13287-018-0982-2 (PMC6199758; doi:10.1186/s13287-018-0982-2)
Supplement: Supplementary file 1 — Supplementary Data and Figures. These supplementary data and figures include the variance explained in the PLSR model with varying numbers of model components. A more detailed three-dimensional rendering of Fig. 1a is rendered as a supplementary figure to depict specific secretome components included in training data. This supplementary section also includes the weight recovery of experimental cohorts during in vivo experiments along with the corresponding statistics. (ZIP 1863 kb) [file 13287_2018_982_MOESM1_ESM.zip]

Archive with 2 entries (2 files):
- FigureS2.pdf
- Additional File 1 - Final.docx
